# Supplementary material for: A Five Year Randomized Controlled Trial to Assess the Efficacy and Antibody Responses to a Commercial and Autogenous Vaccine for the Prevention of Infectious Bovine Keratoconjunctivitis
Source: Vaccines (Basel). 2022 Jun 9;10(6):916. doi: 10.3390/vaccines10060916 (PMC9228096; doi:10.3390/vaccines10060916)
Supplement: Supplementary file 1 [file vaccines-10-00916-s001.zip]

Archive with 1 entries (1 files):
- vaccines-1722333-supplementary.pdf
